# Supplementary material for: Integrated ordination of miRNA and mRNA expression profiles
Source: BMC Genomics. 2015 Oct 12;16:767. doi: 10.1186/s12864-015-1971-9 (PMC4603994; doi:10.1186/s12864-015-1971-9)
Supplement: Additional file 1: Table S1. — List of 109 miRNAs differentially expressed in patients with HBV-associated acute liver failure (ALF). Table S2. List of 531 mRNAs differentially expressed in patients with HBV-associated acute liver failure (ALF). (XLSX 37 kb) [file 12864_2015_1971_MOESM1_ESM.xlsx]

## Sheet: Foglio1
Table S1. List of 109 miRNAs differentially expressed
in patients with HBV-associated acute liver failure (ALF).
miRNA
Affymetrix ID	Minimized symbol used in plots	fold change of original data, not corrected for necrosis
hp_hsa-mir-1826_st	hp-1826	1.681
hp_hsa-mir-194-2_x_st	hp-194-2_x	-2.192
hp_hsa-mir-320c-1_st	hp-320c-1	-2.291
hsa-let-7i_st	let-7i	3.503
hsa-miR-106a_st	106a	-1.619
hsa-miR-10a_st	10a	2.758
hsa-miR-122-star_st	122-star	-15.226
hsa-miR-1244_st	1244	5.668
hsa-miR-125b-2-star_st	125b-2-star	-5.02
hsa-miR-1301_st	1301	4.179
hsa-miR-130a_st	130a	1.87
hsa-miR-132_st	132	3.35
hsa-miR-138_st	138	3.711
hsa-miR-138-1-star_st	138-1-star	-6.723
hsa-miR-143_st	143	1.823
hsa-miR-143-star_st	143-star	3.175
hsa-miR-146a_st	146a	7.823
hsa-miR-148a_st	148a	-8.992
hsa-miR-150_st	150	7.194
hsa-miR-154_st	154	4.361
hsa-miR-155_st	155	12.078
hsa-miR-15a_st	hsa-15a	1.952
hsa-miR-15b_st	15b	2.53
hsa-miR-17_st	17	-1.703
hsa-miR-181a-star_st	181a-star	3.685
hsa-miR-181b_st	181b	2.645
hsa-miR-181c_st	181c	4.336
hsa-miR-182_st	182	18.892
hsa-miR-183_st	183	1.902
hsa-miR-185_st	185	2.139
hsa-miR-18a-star_st	18a-star	1.737
hsa-miR-192_st	192	-10.142
hsa-miR-192-star_st	192-star	-24.829
hsa-miR-193a-5p_st	193a-5p	-3.254
hsa-miR-193b_st	193b	-5.129
hsa-miR-193b-star_st	193b-star	-11.387
hsa-miR-194_st	194	-8.956
hsa-miR-194-star_st	194-star	-23.606
hsa-miR-1972_st	1972	3.611
hsa-miR-199a-3p_st	199a-3p	1.929
hsa-miR-199b-3p_st	199b-3p	1.94
hsa-miR-200a_st	200a	4.678
hsa-miR-200a-star_st	200a-star	2.022
hsa-miR-200b_st	200b	7.237
hsa-miR-20a_st	20a	-2.232
hsa-miR-21_st	21	4.627
hsa-miR-210_st	210	-3.156
hsa-miR-212_st	212	7.514
hsa-miR-21-star_st	21-star	6.496
hsa-miR-221_st	221	2.765
hsa-miR-222_st	222	2.002
hsa-miR-223_st	223	7.81
hsa-miR-23a_st	23a	2.002
hsa-miR-23b-star_st	23b-star	-2.967
hsa-miR-24-2-star_st	24-2-star	8.679
hsa-miR-27b_st	27b	-2.815
hsa-miR-30a_st	30a	-2.203
hsa-miR-30b_st	30b	-2.421
hsa-miR-30b-star_st	30b-star	-4.498
hsa-miR-30c-1-star_st	30c-1-star	-2.514
hsa-miR-30e_st	30e	-2.538
hsa-miR-31_st	31	3.669
hsa-miR-3175_st	3175	11.13
hsa-miR-3178_st	3178	3.828
hsa-miR-330-3p_st	330-3p	4.976
hsa-miR-342-3p_st	342-3p	2.339
hsa-miR-342-5p_st	342-5p	4.087
hsa-miR-345_st	345	-3.527
hsa-miR-34a-star_st	34a-star	1.888
hsa-miR-363_st	363	5.736
hsa-miR-370_st	370	6.392
hsa-miR-375_st	375	-18.588
hsa-miR-376c_st	376c	5.707
hsa-miR-378_st	378	-2.423
hsa-miR-378c_st	378c	-2.48
hsa-miR-378-star_st	378-star	-3.837
hsa-miR-381_st	381	3.268
hsa-miR-382_st	382	9.548
hsa-miR-409-3p_st	409-3p	5.629
hsa-miR-409-5p_st	409-5p	3.857
hsa-miR-421_st	421	4.53
hsa-miR-422a_st	422a	-2.331
hsa-miR-4269_st	4269	4.682
hsa-miR-4298_st	hsa-4298	-2.346
hsa-miR-4306_st	4306	3.423
hsa-miR-431_st	431	4.764
hsa-miR-432_st	432	3.822
hsa-miR-433_st	433	4.45
hsa-miR-452_st	452	3.1
hsa-miR-455-3p_st	455-3p	-2.571
hsa-miR-483-5p_st	483-5p	-11.493
hsa-miR-485-5p_st	485-5p	2.443
hsa-miR-487a_st	487a	2.832
hsa-miR-493_st	493	5.459
hsa-miR-495_st	495	1.742
hsa-miR-501-5p_st	501-5p	2.946
hsa-miR-503_st	503	4.355
hsa-miR-542-5p_st	542-5p	3.271
hsa-miR-543_st	543	2.519
hsa-miR-574-3p_st	574-3p	-4.784
hsa-miR-584_st	584	4.005
hsa-miR-625_st	625	5.535
hsa-miR-629_st	629	6.325
hsa-miR-652_st	652	2.924
hsa-miR-654-3p_st	654-3p	2.989
hsa-miR-665_st	665	3.802
hsa-miR-885-3p_st	885-3p	-5.518
hsa-miR-885-5p_st	885-5p	-43.513
hsa-miR-99b-star_st	99b-star	5.687
Table S2. List of 531 mRNAs differentially expressed
in patients with HBV-associated acute liver failure (ALF).
mRNA
Symbol	Name	fold change of original data, not corrected for necrosis
A1BG	alpha-1-B glycoprotein	-30.105
A1CF	APOBEC1 complementation factor	-6.787
AADAC	arylacetamide deacetylase (esterase)	-6.322
ABAT	4-aminobutyrate aminotransferase	-9.974
ABCB4	ATP-binding cassette, sub-family B (MDR/TAP), member 4	-10.835
ABCC6	ATP-binding cassette, sub-family C (CFTR/MRP), member 6	-5.276
ABCC6P1	ATP-binding cassette, sub-family C, member 6 pseudogene 1	-6.474
ABCG5	ATP-binding cassette, sub-family G (WHITE), member 5	-16.703
ACADL	acyl-CoA dehydrogenase, long chain	-6.671
ACADSB	acyl-CoA dehydrogenase, short/branched chain	-12.179
ACAT2	acetyl-CoA acetyltransferase 2	-5.561
ACMSD	aminocarboxymuconate semialdehyde decarboxylase	-12.749
ACOT12	acyl-CoA thioesterase 12	-11.21
ACSM2A	acyl-CoA synthetase medium-chain family member 2A	-19.325
ADAMTS12	ADAM metallopeptidase with thrombospondin type 1 motif, 12	5.81
ADH1A	alcohol dehydrogenase 1A (class I), alpha polypeptide	-23.843
ADH1B	alcohol dehydrogenase 1B (class I), beta polypeptide	-5.999
ADH1C	alcohol dehydrogenase 1C (class I), gamma polypeptide	-14.969
ADH4	alcohol dehydrogenase 4 (class II), pi polypeptide	-9.843
ADH6	alcohol dehydrogenase 6 (class V)	-8.906
ADORA3	adenosine A3 receptor	6.381
AEBP1	AE binding protein 1	5.636
AFM	afamin	-11.527
AGXT	alanine-glyoxylate aminotransferase	-14.401
AGXT2	alanine--glyoxylate aminotransferase 2	-15.808
AGXT2L1	alanine-glyoxylate aminotransferase 2-like 1	-16.073
AHSG	alpha-2-HS-glycoprotein	-12.693
AKR1B1	aldo-keto reductase family 1, member B1 (aldose reductase)	5.949
AKR1B10	aldo-keto reductase family 1, member B10 (aldose reductase)	17.922
AKR1C4	aldo-keto reductase family 1, member C4 (chlordecone reductase; 3-alpha hydroxysteroid dehydrogenase, type I; dihydrodiol dehydrogenase 4)	-7.687
AKR1D1	aldo-keto reductase family 1, member D1 (delta 4-3-ketosteroid-5-beta-reductase)	-14.69
ALB	albumin	-11.876
ALDH5A1	aldehyde dehydrogenase 5 family, member A1	-5.237
ALDH6A1	aldehyde dehydrogenase 6 family, member A1	-9.426
ALDH8A1	aldehyde dehydrogenase 8 family, member A1	-14.665
ALDOB	aldolase B, fructose-bisphosphate	-6.508
AMDHD1	amidohydrolase domain containing 1	-46.658
ANG	angiogenin, ribonuclease, RNase A family, 5	-6.365
ANGPTL3	angiopoietin-like 3	-12.243
ANKRD36BP2	ankyrin repeat domain 36B pseudogene 2	12.116
ANLN	anillin, actin binding protein	5.358
ANXA10	annexin A10	-16.977
ANXA3	annexin A3	5.227
AOX1	aldehyde oxidase 1	-24.969
APOA1	apolipoprotein A-I	-11.266
APOA2	apolipoprotein A-II	-5.916
APOA5	apolipoprotein A-V	-5.276
APOB	apolipoprotein B (including Ag(x) antigen)	-5.152
APOBEC3B	apolipoprotein B mRNA editing enzyme, catalytic polypeptide-like 3B	6.434
APOBEC3G	apolipoprotein B mRNA editing enzyme, catalytic polypeptide-like 3G	7.259
APOC3	apolipoprotein C-III	-5.857
APOF	apolipoprotein F	-51.249
APOH	apolipoprotein H (beta-2-glycoprotein I)	-8.889
APOM	apolipoprotein M	-7.771
AQP9	aquaporin 9	-8.215
AR	androgen receptor	-5.403
AREG	amphiregulin	5.375
ARG1	arginase, liver	-17.938
ARL4C	ADP-ribosylation factor-like 4C	6.029
ASGR1	asialoglycoprotein receptor 1	-7.802
ASGR2	asialoglycoprotein receptor 2	-5.714
ASPHD2	aspartate beta-hydroxylase domain containing 2	5.065
ASS1	argininosuccinate synthase 1	-5.017
ATF5	activating transcription factor 5	-8.342
ATP2B2	ATPase, Ca++ transporting, plasma membrane 2	-6.356
ATP7B	ATPase, Cu++ transporting, beta polypeptide	-5.372
AZGP1	alpha-2-glycoprotein 1, zinc-binding	-23.13
BASP1	brain abundant, membrane attached signal protein 1	5.077
BCAT1	branched chain amino-acid transaminase 1, cytosolic	5.499
BCHE	butyrylcholinesterase	-8.097
BDH1	3-hydroxybutyrate dehydrogenase, type 1	-5.371
BHMT2	betaine--homocysteine S-methyltransferase 2	-10.454
BUB1B	budding uninhibited by benzimidazoles 1 homolog beta (yeast)	5.212
C12orf75	chromosome 12 open reading frame 75	7.189
C16orf54	chromosome 16 open reading frame 54	6.605
C1orf115	chromosome 1 open reading frame 115	-5.025
C1orf162	chromosome 1 open reading frame 162	8.217
C1orf38	chromosome 1 open reading frame 38	5.908
C1QA	complement component 1, q subcomponent, A chain	10.084
C1QB	complement component 1, q subcomponent, B chain	12.883
C1QC	complement component 1, q subcomponent, C chain	6.469
C1S	complement component 1, s subcomponent	-6.06
C3P1	complement component 3 precursor pseudogene	-18.674
C4BPA	complement component 4 binding protein, alpha	-18.404
C4BPB	complement component 4 binding protein, beta	-20.465
C4orf48	chromosome 4 open reading frame 48	5.573
C5	complement component 5	-15.332
C5orf27	chromosome 5 open reading frame 27	-6.09
C6	complement component 6	-10.419
C8A	complement component 8, alpha polypeptide	-39.124
C8B	complement component 8, beta polypeptide	-35.664
C8G	complement component 8, gamma polypeptide	-6.244
C8orf46	chromosome 8 open reading frame 46	-6.495
C9	complement component 9	-117.735
CA2	carbonic anhydrase II	-7.408
CAPG	capping protein (actin filament), gelsolin-like	5.355
CBS	cystathionine-beta-synthase	-5.216
CCDC102B	coiled-coil domain containing 102B	6.488
CCL16	chemokine (C-C motif) ligand 16	-5.738
CCL18	chemokine (C-C motif) ligand 18 (pulmonary and activation-regulated)	8.004
CCL5	chemokine (C-C motif) ligand 5	9.212
CCNB1	cyclin B1	5.069
CCR2	chemokine (C-C motif) receptor 2	7.97
CD163	CD163 molecule	5.033
CD2	CD2 molecule	8.469
CD302	CD302 molecule	-5.29
CD3D	CD3d molecule, delta (CD3-TCR complex)	5.248
CD52	CD52 molecule	11.675
CD74	CD74 molecule, major histocompatibility complex, class II invariant chain	6.493
CD86	CD86 molecule	5.218
CD8A	CD8a molecule	6.627
CDC20	cell division cycle 20 homolog (S. cerevisiae)	5.838
CDO1	cysteine dioxygenase, type I	-31.372
CECR1	cat eye syndrome chromosome region, candidate 1	8.373
CES1	carboxylesterase 1	-9.084
CFB	complement factor B	-5.9
CFD	complement factor D (adipsin)	8.878
CFH	complement factor H	-5.315
CFHR2	complement factor H-related 2	-13.332
CFHR3	complement factor H-related 3	-54.002
CFHR4	complement factor H-related 4	-73.084
CFHR5	complement factor H-related 5	-50.776
CFI	complement factor I	-7.279
CFP	complement factor properdin	8.033
CKAP2	cytoskeleton associated protein 2	9.782
CLDN11	claudin 11	6.313
CLIC6	chloride intracellular channel 6	6.304
CLRN3	clarin 3	-8.104
CLU	clusterin	-5.891
CMKLR1	chemokine-like receptor 1	5.482
CMTM7	CKLF-like MARVEL transmembrane domain containing 7	5.158
CNDP1	carnosine dipeptidase 1 (metallopeptidase M20 family)	-13.784
COL1A1	collagen, type I, alpha 1	9.029
COL1A2	collagen, type I, alpha 2	8.29
COL3A1	collagen, type III, alpha 1	5.183
COL4A1	collagen, type IV, alpha 1	5.607
COL4A2	collagen, type IV, alpha 2	6.796
COL5A1	collagen, type V, alpha 1	6.342
CORO1A	coronin, actin binding protein, 1A	5.726
COTL1	coactosin-like 1 (Dictyostelium)	5.063
CP	ceruloplasmin (ferroxidase)	-17.793
CPN1	carboxypeptidase N, polypeptide 1	-26.235
CPN2	carboxypeptidase N, polypeptide 2	-7.306
CPS1	carbamoyl-phosphate synthase 1, mitochondrial	-8.91
CPVL	carboxypeptidase, vitellogenic-like	5.912
CSF1R	colony stimulating factor 1 receptor	5.39
CTH	cystathionase (cystathionine gamma-lyase)	-8.708
CTHRC1	collagen triple helix repeat containing 1	14.091
CTSE	cathepsin E	6.217
CUX2	cut-like homeobox 2	-6.796
CXCL14	chemokine (C-X-C motif) ligand 14	5.232
CXCL5	chemokine (C-X-C motif) ligand 5	8.878
CXCL6	chemokine (C-X-C motif) ligand 6 (granulocyte chemotactic protein 2)	6.704
CXCR4	chemokine (C-X-C motif) receptor 4	5.34
CXCR6	chemokine (C-X-C motif) receptor 6	5.258
CYBA	cytochrome b-245, alpha polypeptide	7.872
CYP1A1	cytochrome P450, family 1, subfamily A, polypeptide 1	-7.212
CYP1A2	cytochrome P450, family 1, subfamily A, polypeptide 2	-13.731
CYP26A1	cytochrome P450, family 26, subfamily A, polypeptide 1	-5.292
CYP2B6	cytochrome P450, family 2, subfamily B, polypeptide 6	-10.447
CYP2C18	cytochrome P450, family 2, subfamily C, polypeptide 18	-7.15
CYP2C19	cytochrome P450, family 2, subfamily C, polypeptide 19	-6.919
CYP2C8	cytochrome P450, family 2, subfamily C, polypeptide 8	-12.39
CYP2C9	cytochrome P450, family 2, subfamily C, polypeptide 9	-8.445
CYP2D6	cytochrome P450, family 2, subfamily D, polypeptide 6	-8.22
CYP2E1	cytochrome P450, family 2, subfamily E, polypeptide 1	-13.595
CYP2J2	cytochrome P450, family 2, subfamily J, polypeptide 2	-6.244
CYP39A1	cytochrome P450, family 39, subfamily A, polypeptide 1	-6.79
CYP3A4	cytochrome P450, family 3, subfamily A, polypeptide 4	-6.923
CYP3A5	cytochrome P450, family 3, subfamily A, polypeptide 5	-5.357
CYP3A7	cytochrome P450, family 3, subfamily A, polypeptide 7	-5.695
CYP4A11	cytochrome P450, family 4, subfamily A, polypeptide 11	-7.468
CYP4F2	cytochrome P450, family 4, subfamily F, polypeptide 2	-17.835
CYP4F3	cytochrome P450, family 4, subfamily F, polypeptide 3	-27.893
CYP8B1	cytochrome P450, family 8, subfamily B, polypeptide 1	-19.029
CYTIP	cytohesin 1 interacting protein	7.332
DEPDC7	DEP domain containing 7	-11.356
DHODH	dihydroorotate dehydrogenase (quinone)	-10.251
DIO1	deiodinase, iodothyronine, type I	-18.02
DLGAP5	discs, large (Drosophila) homolog-associated protein 5	5.944
DMGDH	dimethylglycine dehydrogenase	-16.74
DNAJC12	DnaJ (Hsp40) homolog, subfamily C, member 12	-5.819
DOCK2	dedicator of cytokinesis 2	5.856
DOK3	docking protein 3	5.721
DPEP2	dipeptidase 2	7.878
DPYS	dihydropyrimidinase	-12.333
EHHADH	enoyl-CoA, hydratase/3-hydroxyacyl CoA dehydrogenase	-6.53
ELOVL2	ELOVL fatty acid elongase 2	-5.848
ELOVL7	ELOVL fatty acid elongase 7	5.881
EMP3	epithelial membrane protein 3	5.037
ENPP1	ectonucleotide pyrophosphatase/phosphodiesterase 1	-6.22
EPB41L5	erythrocyte membrane protein band 4.1 like 5	-5.928
EPCAM	epithelial cell adhesion molecule	10.247
EPHX2	epoxide hydrolase 2, cytoplasmic	-6.209
EVI2A	ecotropic viral integration site 2A	5.661
F12	coagulation factor XII (Hageman factor)	-12.869
F13B	coagulation factor XIII, B polypeptide	-14.198
F2	coagulation factor II (thrombin)	-22.707
F5	coagulation factor V (proaccelerin, labile factor)	-5.84
F9	coagulation factor IX	-69.119
FABP1	fatty acid binding protein 1, liver	-6.757
FABP3	fatty acid binding protein 3, muscle and heart (mammary-derived growth inhibitor)	5.606
FABP4	fatty acid binding protein 4, adipocyte	5.316
FABP5	fatty acid binding protein 5 (psoriasis-associated)	7.007
FAM176A	family with sequence similarity 176, member A	-7.827
FAM198A	family with sequence similarity 198, member A	-5.124
FCER1G	Fc fragment of IgE, high affinity I, receptor for; gamma polypeptide	5.66
FCRL5	Fc receptor-like 5	10.629
FER1L4	fer-1-like 4 (C. elegans) pseudogene	6.04
FGA	fibrinogen alpha chain	-10.758
FGB	fibrinogen beta chain	-29.533
FGL1	fibrinogen-like 1	-10.772
FMNL2	formin-like 2	5.23
FMO3	flavin containing monooxygenase 3	-5.483
FMO5	flavin containing monooxygenase 5	-5.681
FOLH1	folate hydrolase (prostate-specific membrane antigen) 1	-7.798
FOLH1B	folate hydrolase 1B	-6.333
FOLR2	folate receptor 2 (fetal)	6.151
FOXA3	forkhead box A3	-7.23
FPR3	formyl peptide receptor 3	5.086
FST	follistatin	-5.844
FXYD2	FXYD domain containing ion transport regulator 2	5.215
GABRP	gamma-aminobutyric acid (GABA) A receptor, pi	7.4
GADD45G	growth arrest and DNA-damage-inducible, gamma	-5.968
GBA3	glucosidase, beta, acid 3 (cytosolic)	-7.255
GGH	gamma-glutamyl hydrolase (conjugase, folylpolygammaglutamyl hydrolase)	-7.306
GHR	growth hormone receptor	-14.299
GJB2	gap junction protein, beta 2, 26kDa	-8.312
GLS2	glutaminase 2 (liver, mitochondrial)	-8.105
GLUD1	glutamate dehydrogenase 1	-5.137
GLYAT	glycine-N-acyltransferase	-5.069
GLYATL1	glycine-N-acyltransferase-like 1	-11.369
GNE	glucosamine (UDP-N-acetyl)-2-epimerase/N-acetylmannosamine kinase	-7.336
GNLY	granulysin	5.661
GNMT	glycine N-methyltransferase	-33.691
GPAM	glycerol-3-phosphate acyltransferase, mitochondrial	-8.702
GPNMB	glycoprotein (transmembrane) nmb	10.177
GPR128	G protein-coupled receptor 128	-5.462
GPR171	G protein-coupled receptor 171	8.011
GPR37	G protein-coupled receptor 37 (endothelin receptor type B-like)	-9.223
GPR88	G protein-coupled receptor 88	-5.896
GPR98	G protein-coupled receptor 98	-6.658
GRB14	growth factor receptor-bound protein 14	-6.858
GRHL1	grainyhead-like 1 (Drosophila)	-6.82
GRTP1	growth hormone regulated TBC protein 1	-6.597
GUSBP11	glucuronidase, beta pseudogene 11	6.61
GYG2	glycogenin 2	-5.502
GYS2	glycogen synthase 2 (liver)	-16.243
GZMA	granzyme A (granzyme 1, cytotoxic T-lymphocyte-associated serine esterase 3)	11.576
GZMB	granzyme B (granzyme 2, cytotoxic T-lymphocyte-associated serine esterase 1)	12.668
GZMH	granzyme H (cathepsin G-like 2, protein h-CCPX)	7.076
GZMK	granzyme K (granzyme 3; tryptase II)	5.285
HAL	histidine ammonia-lyase	-25.12
HAMP	hepcidin antimicrobial peptide	-14.03
HAO1	hydroxyacid oxidase (glycolate oxidase) 1	-13.323
HAO2	hydroxyacid oxidase 2 (long chain)	-16.49
HAVCR2	hepatitis A virus cellular receptor 2	5.748
HCLS1	hematopoietic cell-specific Lyn substrate 1	5.448
HFE2	hemochromatosis type 2 (juvenile)	-14.026
HLA-DMA	major histocompatibility complex, class II, DM alpha	9.794
HLA-DMB	major histocompatibility complex, class II, DM beta	6.022
HLA-DOA	major histocompatibility complex, class II, DO alpha	8.09
HLA-DPA1	major histocompatibility complex, class II, DP alpha 1	6.251
HLA-DPB1	major histocompatibility complex, class II, DP beta 1	8.705
HLA-DQA1	major histocompatibility complex, class II, DQ alpha 1	14.389
HLA-DQB1	major histocompatibility complex, class II, DQ beta 1	7.313
HLA-DRA	major histocompatibility complex, class II, DR alpha	7.148
HMGCS2	3-hydroxy-3-methylglutaryl-CoA synthase 2 (mitochondrial)	-11.659
HNF4A	hepatocyte nuclear factor 4, alpha	-5.132
HPD	4-hydroxyphenylpyruvate dioxygenase	-5.384
HPGD	hydroxyprostaglandin dehydrogenase 15-(NAD)	-11.738
HPN	hepsin	-9.951
HPR	haptoglobin-related protein	-24.236
HPX	hemopexin	-32.661
HRG	histidine-rich glycoprotein	-13.665
HRSP12	heat-responsive protein 12	-6.425
HSD11B1	hydroxysteroid (11-beta) dehydrogenase 1	-6.809
HSD17B6	hydroxysteroid (17-beta) dehydrogenase 6 homolog (mouse)	-53.409
IFI27	interferon, alpha-inducible protein 27	5.781
IGF1	insulin-like growth factor 1 (somatomedin C)	-6.301
IGFBP1	insulin-like growth factor binding protein 1	-10.96
IGHD	immunoglobulin heavy constant delta	5.247
IGHM	immunoglobulin heavy constant mu	12.451
IGJ	immunoglobulin J polypeptide, linker protein for immunoglobulin alpha and mu polypeptides	15.552
IGKC	immunoglobulin kappa constant	13.045
IGKV1-5	immunoglobulin kappa variable 1-5	11.849
IGKV4-1	immunoglobulin kappa variable 4-1	7.253
IGLJ3	immunoglobulin lambda joining 3	5.532
IGLL3P	immunoglobulin lambda-like polypeptide 3, pseudogene	10.139
IGSF6	immunoglobulin superfamily, member 6	6.814
IL10RA	interleukin 10 receptor, alpha	6.571
IL18	interleukin 18 (interferon-gamma-inducing factor)	8.066
IL1RAP	interleukin 1 receptor accessory protein	-9.948
IL7R	interleukin 7 receptor	7.058
INHBE	inhibin, beta E	-18.043
INSIG1	insulin induced gene 1	-7.766
ISM1	isthmin 1 homolog (zebrafish)	-6.531
ITGA2	integrin, alpha 2 (CD49B, alpha 2 subunit of VLA-2 receptor)	7.79
ITIH1	inter-alpha (globulin) inhibitor H1	-19.472
ITIH2	inter-alpha (globulin) inhibitor H2	-6.254
ITIH3	inter-alpha (globulin) inhibitor H3	-9.3
ITIH4	inter-alpha (globulin) inhibitor H4 (plasma Kallikrein-sensitive glycoprotein)	-6.456
KCND3	potassium voltage-gated channel, Shal-related subfamily, member 3	-6.077
KCNN2	potassium intermediate/small conductance calcium-activated channel, subfamily N, member 2	-8.912
KHK	ketohexokinase (fructokinase)	-5.142
KIAA0125	KIAA0125	6.705
KLB	klotho beta	-12.134
KLHL6	kelch-like 6 (Drosophila)	5.739
KLKB1	kallikrein B, plasma (Fletcher factor) 1	-10.787
KLRK1	killer cell lectin-like receptor subfamily K, member 1	5.508
KNG1	kininogen 1	-18.491
KRT19	keratin 19	51.349
KRT23	keratin 23 (histone deacetylase inducible)	16.855
KRT7	keratin 7	20.703
LAPTM5	lysosomal protein transmembrane 5	5.341
LAX1	lymphocyte transmembrane adaptor 1	5.162
LBP	lipopolysaccharide binding protein	-18.031
LDLR	low density lipoprotein receptor	-5.904
LEAP2	liver expressed antimicrobial peptide 2	-9.699
LECT2	leukocyte cell-derived chemotaxin 2	-14.205
LGALS1	lectin, galactoside-binding, soluble, 1	5.42
LGR4	leucine-rich repeat containing G protein-coupled receptor 4	-7.855
LILRB1	leukocyte immunoglobulin-like receptor, subfamily B (with TM and ITIM domains), member 1	5.424
LILRB2	leukocyte immunoglobulin-like receptor, subfamily B (with TM and ITIM domains), member 2	6.928
LIPC	lipase, hepatic	-10.072
LIPG	lipase, endothelial	-6.441
LOC100130232	LP2209	-7.334
LOC100505746	hypothetical LOC100505746	5.585
LOC100506229	hypothetical LOC100506229	-11.975
LOC100507389	hypothetical LOC100507389	-8.728
LOC149703	hypothetical LOC149703	-5.109
LOC96610	BMS1 homolog, ribosome assembly protein (yeast) pseudogene	8.112
LPA	lipoprotein, Lp(a)	-51.874
LRG1	leucine-rich alpha-2-glycoprotein 1	-17.138
LRIG1	leucine-rich repeats and immunoglobulin-like domains 1	-7.724
LUM	lumican	7.343
LXN	latexin	9.129
LY96	lymphocyte antigen 96	7.129
LYZ	lysozyme	5.876
MARCO	macrophage receptor with collagenous structure	5.239
MASP2	mannan-binding lectin serine peptidase 2	-8.825
MAT1A	methionine adenosyltransferase I, alpha	-14.846
MBL2	mannose-binding lectin (protein C) 2, soluble	-29.845
MFAP3L	microfibrillar-associated protein 3-like	-19.692
MFI2	antigen p97 (melanoma associated) identified by monoclonal antibodies 133.2 and 96.5	6.977
MFSD2A	major facilitator superfamily domain containing 2A	-5.617
MICAL1	microtubule associated monoxygenase, calponin and LIM domain containing 1	5.105
MLIP	muscular LMNA-interacting protein	-5.184
MLXIPL	MLX interacting protein-like	-5.523
MME	membrane metallo-endopeptidase	-5.205
MMP7	matrix metallopeptidase 7 (matrilysin, uterine)	27.609
MOCOS	molybdenum cofactor sulfurase	-5.66
MOSC2	MOCO sulphurase C-terminal domain containing 2	-7.822
MPEG1	macrophage expressed 1	5.947
MS4A4A	membrane-spanning 4-domains, subfamily A, member 4	6.567
MS4A7	membrane-spanning 4-domains, subfamily A, member 7	6.986
MSMO1	methylsterol monooxygenase 1	-5.762
MST1	macrophage stimulating 1 (hepatocyte growth factor-like)	-6.497
MT1M	metallothionein 1M	-6.74
MTTP	microsomal triglyceride transfer protein	-13.467
MYOM1	myomesin 1, 185kDa	-5.961
MYRIP	myosin VIIA and Rab interacting protein	-5.724
MZB1	marginal zone B and B1 cell-specific protein	17.619
NADKD1	NAD kinase domain containing 1	-6.798
NAT2	N-acetyltransferase 2 (arylamine N-acetyltransferase)	-6.977
NDC80	NDC80 homolog, kinetochore complex component (S. cerevisiae)	5.023
NKG7	natural killer cell group 7 sequence	6.013
NQO1	NAD(P)H dehydrogenase, quinone 1	8.357
NR1I2	nuclear receptor subfamily 1, group I, member 2	-5.626
NR1I3	nuclear receptor subfamily 1, group I, member 3	-7.484
NR5A2	nuclear receptor subfamily 5, group A, member 2	-5.523
ODZ1	odz, odd Oz/ten-m homolog 1 (Drosophila)	-15.654
OGDHL	oxoglutarate dehydrogenase-like	-6.227
ORM1	orosomucoid 1	-53.011
OSBPL3	oxysterol binding protein-like 3	6.185
P2RY12	purinergic receptor P2Y, G-protein coupled, 12	7.908
P2RY8	purinergic receptor P2Y, G-protein coupled, 8	5.083
PALM2	paralemmin 2	-10.099
PANK1	pantothenate kinase 1	-7.812
PAPLN	papilin, proteoglycan-like sulfated glycoprotein	6.602
PAQR9	progestin and adipoQ receptor family member IX	-10.712
PBLD	phenazine biosynthesis-like protein domain containing	-5.992
PC	pyruvate carboxylase	-9.017
PCK1	phosphoenolpyruvate carboxykinase 1 (soluble)	-9.57
PCOLCE2	procollagen C-endopeptidase enhancer 2	-10.506
PCSK6	proprotein convertase subtilisin/kexin type 6	-14.424
PCSK9	proprotein convertase subtilisin/kexin type 9	-5.025
PDE11A	phosphodiesterase 11A	-5.352
PGLYRP2	peptidoglycan recognition protein 2	-12.274
PGRMC1	progesterone receptor membrane component 1	-5.405
PID1	phosphotyrosine interaction domain containing 1	-7.083
PIPOX	pipecolic acid oxidase	-7.325
PLA2G7	phospholipase A2, group VII (platelet-activating factor acetylhydrolase, plasma)	13.596
PLG	plasminogen	-16.933
PLGLB2	plasminogen-like B2	-10.06
PLTP	phospholipid transfer protein	8.677
PMEPA1	prostate transmembrane protein, androgen induced 1	5.141
PNPLA3	patatin-like phospholipase domain containing 3	-6.808
POM121L9P	POM121 membrane glycoprotein-like 9, pseudogene	5.655
PON1	paraoxonase 1	-17.045
PON3	paraoxonase 3	-17.045
POU2AF1	POU class 2 associating factor 1	31.759
PPP1R1A	protein phosphatase 1, regulatory (inhibitor) subunit 1A	-9.41
PPP1R3C	protein phosphatase 1, regulatory (inhibitor) subunit 3C	-7.793
PPP2R1B	protein phosphatase 2, regulatory subunit A, beta	-7.313
PRC1	protein regulator of cytokinesis 1	5.121
PRDM1	PR domain containing 1, with ZNF domain	6.463
PRF1	perforin 1 (pore forming protein)	5.563
PRG4	proteoglycan 4	-11.9
PROC	protein C (inactivator of coagulation factors Va and VIIIa)	-6.698
PROM1	prominin 1	5.22
PRR11	proline rich 11	7.054
PTPN3	protein tyrosine phosphatase, non-receptor type 3	-6.005
PVRL3	poliovirus receptor-related 3	-5.09
PXMP2	peroxisomal membrane protein 2, 22kDa	-5.141
PYHIN1	pyrin and HIN domain family, member 1	5.272
PZP	pregnancy-zone protein	-11.121
RACGAP1	Rac GTPase activating protein 1	5.764
RASEF	RAS and EF-hand domain containing	5.331
RASGRP1	RAS guanyl releasing protein 1 (calcium and DAG-regulated)	7.118
RBP4	retinol binding protein 4, plasma	-5.529
RCSD1	RCSD domain containing 1	5.984
RDH16	retinol dehydrogenase 16 (all-trans)	-14.697
RGN	regucalcin (senescence marker protein-30)	-7.333
RGS10	regulator of G-protein signaling 10	5.676
RHOBTB1	Rho-related BTB domain containing 1	5.262
RNASE1	ribonuclease, RNase A family, 1 (pancreatic)	10.642
RNASE2	ribonuclease, RNase A family, 2 (liver, eosinophil-derived neurotoxin)	5.023
RNASE4	ribonuclease, RNase A family, 4	-9.273
RNASE6	ribonuclease, RNase A family, k6	12.613
RND1	Rho family GTPase 1	-5.449
RORC	RAR-related orphan receptor C	-5.707
RRM2	ribonucleotide reductase M2	7.093
RUNDC3B	RUN domain containing 3B	-7.577
S100A11	S100 calcium binding protein A11	10.322
S100A4	S100 calcium binding protein A4	5.358
S100A6	S100 calcium binding protein A6	8.133
SAA4	serum amyloid A4, constitutive	-20.734
SALL1	sal-like 1 (Drosophila)	-7.566
SC5DL	sterol-C5-desaturase (ERG3 delta-5-desaturase homolog, S. cerevisiae)-like	-5.211
SDC2	syndecan 2	-5.663
SEL1L3	sel-1 suppressor of lin-12-like 3 (C. elegans)	5.848
SELPLG	selectin P ligand	6.202
SERPINA1	serpin peptidase inhibitor, clade A (alpha-1 antiproteinase, antitrypsin), member 1	-5.466
SERPINA10	serpin peptidase inhibitor, clade A (alpha-1 antiproteinase, antitrypsin), member 10	-34.614
SERPINA6	serpin peptidase inhibitor, clade A (alpha-1 antiproteinase, antitrypsin), member 6	-6.363
SERPINA7	serpin peptidase inhibitor, clade A (alpha-1 antiproteinase, antitrypsin), member 7	-25.181
SERPINC1	serpin peptidase inhibitor, clade C (antithrombin), member 1	-28.422
SERPIND1	serpin peptidase inhibitor, clade D (heparin cofactor), member 1	-27.105
SERPINF2	serpin peptidase inhibitor, clade F (alpha-2 antiplasmin, pigment epithelium derived factor), member 2	-9.987
SFN	stratifin	6.425
SGPP2	sphingosine-1-phosphate phosphatase 2	5.076
SHMT1	serine hydroxymethyltransferase 1 (soluble)	-5.352
SIGLEC1	sialic acid binding Ig-like lectin 1, sialoadhesin	5.784
SLAMF7	SLAM family member 7	9.306
SLAMF8	SLAM family member 8	5.407
SLC10A1	solute carrier family 10 (sodium/bile acid cotransporter family), member 1	-8.504
SLC13A5	solute carrier family 13 (sodium-dependent citrate transporter), member 5	-41.672
SLC17A2	solute carrier family 17 (sodium phosphate), member 2	-30.798
SLC1A1	solute carrier family 1 (neuronal/epithelial high affinity glutamate transporter, system Xag), member 1	-6.636
SLC22A1	solute carrier family 22 (organic cation transporter), member 1	-20.631
SLC22A25	solute carrier family 22, member 25	-5.14
SLC22A3	solute carrier family 22 (extraneuronal monoamine transporter), member 3	-7.172
SLC22A7	solute carrier family 22 (organic anion transporter), member 7	-5.976
SLC25A18	solute carrier family 25 (mitochondrial carrier), member 18	-7.094
SLC27A2	solute carrier family 27 (fatty acid transporter), member 2	-19.697
SLC27A5	solute carrier family 27 (fatty acid transporter), member 5	-11.054
SLC2A10	solute carrier family 2 (facilitated glucose transporter), member 10	-7.291
SLC2A2	solute carrier family 2 (facilitated glucose transporter), member 2	-11.919
SLC30A1	solute carrier family 30 (zinc transporter), member 1	-5.752
SLC30A10	solute carrier family 30, member 10	-6.433
SLC38A4	solute carrier family 38, member 4	-15.311
SLC39A14	solute carrier family 39 (zinc transporter), member 14	-5.54
SLC41A2	solute carrier family 41, member 2	-6.027
SLC47A1	solute carrier family 47, member 1	-5.778
SLC6A1	solute carrier family 6 (neurotransmitter transporter, GABA), member 1	-23.294
SLC7A7	solute carrier family 7 (amino acid transporter light chain, y+L system), member 7	5.077
SLC8A1	solute carrier family 8 (sodium/calcium exchanger), member 1	6.318
SLC9B2	solute carrier family 9, subfamily B (cation proton antiporter 2), member 2	-5.52
SLCO1B1	solute carrier organic anion transporter family, member 1B1	-20.924
SLCO1B3	solute carrier organic anion transporter family, member 1B3	-24.411
SLCO4C1	solute carrier organic anion transporter family, member 4C1	-14.266
SPP1	secreted phosphoprotein 1	10.228
SPP2	secreted phosphoprotein 2, 24kDa	-14.22
SRD5A2	steroid-5-alpha-reductase, alpha polypeptide 2 (3-oxo-5 alpha-steroid delta 4-dehydrogenase alpha 2)	-6.974
SRPX2	sushi-repeat containing protein, X-linked 2	6.026
SSTR1	somatostatin receptor 1	-5.82
ST3GAL6	ST3 beta-galactoside alpha-2,3-sialyltransferase 6	-9.479
STEAP3	STEAP family member 3	-6.367
SULT2A1	sulfotransferase family, cytosolic, 2A, dehydroepiandrosterone (DHEA)-preferring, member 1	-11.198
SUSD2	sushi domain containing 2	8.063
SYBU	syntabulin (syntaxin-interacting)	-5.591
SYK	spleen tyrosine kinase	5.53
SYT13	synaptotagmin XIII	8.212
SYT17	synaptotagmin XVII	-5.774
TACSTD2	tumor-associated calcium signal transducer 2	12.433
TESC	tescalcin	5.659
TFR2	transferrin receptor 2	-22.782
THBS2	thrombospondin 2	5.789
THRSP	thyroid hormone responsive	-13.664
TIMD4	T-cell immunoglobulin and mucin domain containing 4	5.179
TIMP1	TIMP metallopeptidase inhibitor 1	5.945
TMEM220	transmembrane protein 220	-6.446
TMEM45A	transmembrane protein 45A	-6.094
TMSB10	thymosin beta 10	6.23
TNFRSF17	tumor necrosis factor receptor superfamily, member 17	13.67
TOP2A	topoisomerase (DNA) II alpha 170kDa	6.932
TPM2	tropomyosin 2 (beta)	6.162
TPST1	tyrosylprotein sulfotransferase 1	-6.052
TRAC	T cell receptor alpha constant	5.127
TRPM8	transient receptor potential cation channel, subfamily M, member 8	-8.766
TSPAN12	tetraspanin 12	-5.174
TTC36	tetratricopeptide repeat domain 36	-7.148
TTR	transthyretin	-6.48
TYROBP	TYRO protein tyrosine kinase binding protein	6.921
UCP2	uncoupling protein 2 (mitochondrial, proton carrier)	7.619
UGT2B4	UDP glucuronosyltransferase 2 family, polypeptide B4	-18.823
UGT3A1	UDP glycosyltransferase 3 family, polypeptide A1	-7.698
UPB1	ureidopropionase, beta	-5.42
VMO1	vitelline membrane outer layer 1 homolog (chicken)	8.618
VNN3	vanin 3	-9.912
VSIG4	V-set and immunoglobulin domain containing 4	10.038
VTCN1	V-set domain containing T cell activation inhibitor 1	6.267
VTN	vitronectin	-9.747
WDR72	WD repeat domain 72	-5.161
WFDC1	WAP four-disulfide core domain 1	5.155
WISP1	WNT1 inducible signaling pathway protein 1	8.4
WNT3	wingless-type MMTV integration site family, member 3	-6.235
XDH	xanthine dehydrogenase	-5.339
ZIC1	Zic family member 1	-5.359
ZWINT	ZW10 interactor	5.164
