# Supplementary material for: Integrated ordination of miRNA and mRNA expression profiles
Source: BMC Genomics. 2015 Oct 12;16:767. doi: 10.1186/s12864-015-1971-9 (PMC4603994; doi:10.1186/s12864-015-1971-9)
Supplement: Additional file 5: Table S3. — MiRNAs with the same seed sequence, found among the 109 miRNAs differentially expressed in patients with HBV-associated acute liver failure (ALF). (XLSX 12 kb) [file 12864_2015_1971_MOESM5_ESM.xlsx]

## Sheet: Sheet1
Table S3. MiRNAs with the same seed sequence, found among the 109 miRNAs
differentially expressed in HBV-associated acute liver failure (ALF).
Within each group:
green cells are the common seed sequence
white cells are additional base matchings
yellow cells highlight base differences
		1	2	3	4	5	6	7	8	9	10	11	12	13	14	15	16	17	18	19	20	21	22	23	24	25
	chromosome
miR-20a	13	U	A	A	A	G	U	G	C	U	U	A	U	A	G	U	G	C	A	G	G	U	A	G
miR-106a	X	A	A	A	A	G	U	G	C	U	U	A	C	A	G	U	G	C	A	G	G	U	A	G
miR-17	13	C	A	A	A	G	U	G	C	U	U	A	C	A	G	U	G	C	A	G	G	U	A	G
miR-132	17	U	A	A	C	A	G	U	C	U	A	C	A	G	C	C	A	U	G	G	U	C	G
miR-212	17	U	A	A	C	A	G	U	C	U	C	C	A	G	U	C	A	C	G	G	C	C
miR-15a	13	U	A	G	C	A	G	C	A	C	A	U	A	A	U	G	G	U	U	U	G	U	G
miR-15b	3	U	A	G	C	A	G	C	A	C	A	U	C	A	U	G	G	U	U	U	A	C	A
miR-4306	13	U	G	G	A	G	A	G	A	A	A	G	G	C	A	G	U	A
miR-185	22	U	G	G	A	G	A	G	A	A	A	G	G	C	A	G	U	U	C	C	U	G	A
miR-199a-3p	19	A	C	A	G	U	A	G	U	C	U	G	C	A	C	A	U	U	G	G	U	U	A
miR-199b-3p	9	A	C	A	G	U	A	G	U	C	U	G	C	A	C	A	U	U	G	G	U	U	A
miR-221	X	A	G	C	U	A	C	A	U	U	G	U	C	U	G	C	U	G	G	G	U	U	U	C
miR-222	X	A	G	C	U	A	C	A	U	C	U	G	G	C	U	A	C	U	G	G	G	U
miR-30a	6	U	G	U	A	A	A	C	A	U	C	C	U	C	G	A	C	U	G	G	A	A	G
miR-30b	8	U	G	U	A	A	A	C	A	U	C	C	U	A	C	A	C	U	C	A	G	C	U
miR-30e	1	U	G	U	A	A	A	C	A	U	C	C	U	U	G	A	C	U	G	G	A	A	G
miR-378	5	A	C	U	G	G	A	C	U	U	G	G	A	G	U	C	A	G	A	A	G	G
miR-378c	10	A	C	U	G	G	A	C	U	U	G	G	A	G	U	C	A	G	A	A	G	A	G	U	G	G
miR-422a	15	A	C	U	G	G	A	C	U	U	A	G	G	G	U	C	A	G	A	A	G	G	C
